# Supplementary material for: Development and validation of SSR markers related to flower color based on full-length transcriptome sequencing in Chrysanthemum
Source: Sci Rep. 2022 Dec 24;12:22310. doi: 10.1038/s41598-022-26664-3 (PMC9789954; doi:10.1038/s41598-022-26664-3)
Supplement: Supplementary file 2 — Supplementary Information 2. [file 41598_2022_26664_MOESM2_ESM.xls]

## Sheet: Sheet1
Supplementary Table 3 List of 90 SSR primer pairs designed using Primer 3.0
unigene_id	Gene Name	Distribution	SSR	size	start	end	FORWARD PRIMER1 (5'-3')	Tm(C)	size	REVERSE PRIMER1 (5'-3')	Tm(C)	size	PRODUCT1 size (bp)	start (bp)	end (bp)	FORWARD PRIMER2 (5'-3')	Tm(C)	size	REVERSE PRIMER2 (5'-3')	Tm(C)	size	PRODUCT2 size (bp)	start (bp)	end (bp)	FORWARD PRIMER3 (5'-3')	Tm(C)	size	REVERSE PRIMER3 (5'-3')	Tm(C)	size	PRODUCT3 size (bp)	start (bp)	end (bp)	FORWARD PRIMER4 (5'-3')	Tm(C)	size	REVERSE PRIMER4 (5'-3')	Tm(C)	size	PRODUCT4 size (bp)	start (bp)	end (bp)	FORWARD PRIMER5 (5'-3')	Tm(C)	size	REVERSE PRIMER5 (5'-3')	Tm(C)	size	PRODUCT5 size (bp)
PB.20308.2	PSY	5'UTR	(GT)7	14	178	191	AACCAGTGTCCAACACAACAA	58.944	21	ATGAGCATCACCAGCAGAGC	61.555	20	219	47	265	AACCAGTGTCCAACACAACAAC	59.833	22	ATGAGCATCACCAGCAGAGC	61.555	20	219	47	265	AACCAGTGTCCAACACAACAA	58.944	21	AGCATCACCAGCAGAGCAA	60.727	19	216	47	262	CCAGTGTCCAACACAACAACC	61.311	21	ATGAGCATCACCAGCAGAGC	61.555	20	217	49	265	AACCAGTGTCCAACACAACAAC	59.833	22	AGCATCACCAGCAGAGCAA	60.727	19	216
PB.20308.2	PSY	CDS	(AAG)5	15	888	902	GGTGGCTAATCCAACTGGTG	60.375	20	TTCCAGGAAGCACAATATCC	57.61	20	152	786	937	TGGTGGCTAATCCAACTGGT	60.375	20	TTCCAGGAAGCACAATATCC	57.61	20	153	785	937	GGTGGTGGCTAATCCAACTG	60.375	20	TTCCAGGAAGCACAATATCC	57.61	20	155	783	937	GGTGGCTAATCCAACTGGTG	60.375	20	GTTCCAGGAAGCACAATATCC	58.517	21	153	786	938	TGGTGGCTAATCCAACTGGT	60.375	20	GTTCCAGGAAGCACAATATCC	58.517	21	154
PB.24572.1	PDS	5'UTR	(T)10	10	721	730	TGATTCAAGCAAGCTGATGC	60.104	20	AACGGAATGAGCCTCTGATG	60.218	20	201	690	890	TGATTCAAGCAAGCTGATGC	60.104	20	CAACGGAATGAGCCTCTGAT	60.218	20	202	690	891	TGATTCAAGCAAGCTGATGC	60.104	20	ATCTTCAGGCCACCACACTT	59.579	20	255	690	944	TTCAAGCAAGCTGATGCTGt	59.746	20	ATCTTCAGGCCACCACACTT	59.579	20	252	693	944	TGATTCAAGCAAGCTGATGC	60.104	20	CTTCATCTTCAGGCCACCAC	60.656	20	259
PB.9632.1	PAL-1	3'UTR	(G)10	10	2951	2960	atgctcgaatcctaggACAA	57.36	20	acggttggtcacaccttgtt	60.321	20	245	2798	3042	gaggctagtgattgacaattcg	58.861	22	acggttggtcacaccttgtt	60.321	20	191	2852	3042	catatgctcgaatcctaggACAA	60.465	23	acggttggtcacaccttgtt	60.321	20	248	2795	3042	tatgctcgaatcctaggACAA	57.472	21	acggttggtcacaccttgtt	60.321	20	246	2797	3042	aagcaatgataggaggctagtga	59.428	23	acggttggtcacaccttgtt	60.321	20	203
PB.52237.1	PAL-2	CDS	(A)14	14	631	644	AACCAAGAATGGTGGTGCTC	59.973	20	gcactatgttctccACATAAGTTCA	59.615	25	206	534	739	GAACCAAGAATGGTGGTGCT	59.973	20	gcactatgttctccACATAAGTTCA	59.615	25	207	533	739	CCAAGAATGGTGGTGCTCTT	60.111	20	gcactatgttctccACATAAGTTCA	59.615	25	204	536	739	ACCAAGAATGGTGGTGCTCT	59.579	20	gcactatgttctccACATAAGTTCA	59.615	25	205	535	739	AAGAATGGTGGTGCTCTTCAG	59.343	21	gcactatgttctccACATAAGTTCA	59.615	25	202
PB.7573.1	NCED	5'UTR	(C)12	12	227	238	acgccttcatcctcattcac	60.081	20	aaccaacctaactcggcAGT	58.721	20	294	9	302	acacgccttcatcctcattc	60.081	20	aaccaacctaactcggcAGT	58.721	20	296	7	302	gacacgccttcatcctcatt	60.081	20	aaccaacctaactcggcAGT	58.721	20	297	6	302	cgccttcatcctcattcac	59.181	19	aaccaacctaactcggcAGT	58.721	20	293	10	302	acgccttcatcctcattca	59.181	19	aaccaacctaactcggcAGT	58.721	20	294
PB.32127.1	LCYE-1	5'UTR	(T)21	21	293	313	AACAGTGTCCTCCTCTCCATT	57.69	21	GGTGGCGACTGGTTATCATT	59.82	20	156	204	359	AACCTGTTCAATCAAGAGTGTCC	59.538	23	GGTGGCGACTGGTTATCATT	59.82	20	120	240	359	AACAGTGTCCTCCTCTCCATT	57.69	21	TCATTGAACCAACGTTCGAC	59.547	20	141	204	344	AACAGTGTCCTCCTCTCCATT	57.69	21	AGGTGGCGACTGGTTATCAT	59.434	20	157	204	360	AACAGTGTCCTCCTCTCCATT	57.69	21	AGCCATCATCAGCTCAACAA	59.399	20	284
PB.18776.1	LCYE-4	5'UTR	(GAG)5	15	88	102	GCATCATAGGAGGTGTGATGG	60.355	21	TCGGACAATCTGGACTGAGA	59.34	20	186	2	187	GCATCATAGGAGGTGTGATGG	60.355	21	CGGACAATCTGGACTGAGAA	58.8	20	185	2	186	GCATCATAGGAGGTGTGATGG	60.355	21	TTCGGACAATCTGGACTGAG	58.8	20	187	2	188	GCATCATAGGAGGTGTGATGG	60.355	21	TCGGACAATCTGGACTGAGAA	60.785	21	186	2	187	GCATCATAGGAGGTGTGATGG	60.355	21	TTCGGACAATCTGGACTGAGA	60.785	21	187
PB.21490.7	CHS-1	5'UTR	(T)11	11	161	171	GCTTCAGATCTTGATATAGTTGGTG	58.435	25	CGAGAATTACTCACTGCCAACA	60.305	22	173	47	219	GCTTCAGATCTTGATATAGTTGGTG	58.435	25	CGAGAATTACTCACTGCCAAC	57.496	21	173	47	219	GCTTCAGATCTTGATATAGTTGGTG	58.435	25	CGAGAATTACTCACTGCCAACAT	60.547	23	173	47	219	GCTTCAGATCTTGATATAGTTGGTG	58.435	25	ACGAGAATTACTCACTGCCAAC	58.396	22	174	47	220	GCTTCAGATCTTGATATAGTTGGTG	58.435	25	ACGAGAATTACTCACTGCCAACA	61.075	23	174
PB.20052.1	PAL-3	3'UTR	(G)10	10	1835	1844	ggacacctagattggcgaga	60.218	20	tgaagagcgacggtgttgta	60.449	20	277	1724	2000	acctagattggcgagagcac	59.459	20	tgaagagcgacggtgttgta	60.449	20	273	1728	2000	acacctagattggcgagagc	59.459	20	tgaagagcgacggtgttgta	60.449	20	275	1726	2000	ggacacctagattggcgaga	60.218	20	gaagagcgacggtgttgtaa	58.926	20	276	1724	1999	acatccaggcatggaatcat	60.166	20	gttctgctggtcggtgttg	60.302	19	269
PB.15887.3	CHI-1	3'UTR	(T)10	10	402	411	GCTTGCTGGTAAGTGGAAGG	59.875	20	AAGCCGGCAAGTTAGTTGAT	58.861	20	219	243	461	TTGCTTGCTGGTAAGTGGAA	59.464	20	AAGCCGGCAAGTTAGTTGAT	58.861	20	221	241	461	CATTGCTTGCTGGTAAGTGG	59.342	20	AAGCCGGCAAGTTAGTTGAT	58.861	20	223	239	461	CCATTGCTTGCTGGTAAGTG	59.342	20	AAGCCGGCAAGTTAGTTGAT	58.861	20	224	238	461	TGCTTGCTGGTAAGTGGAAG	59.072	20	AAGCCGGCAAGTTAGTTGAT	58.861	20	220
PB.41129.1	IPP	5'UTR	(T)15g(T)17	33	797	829	GAGCCTGACTACTTGAACTTGTCTT	59.553	25	CAGCGGTTGAGTTGCAGTTA	60.05	20	271	586	856	TGTTCGTAATATCAGTAGAGCCTGA	59.382	25	CAGCGGTTGAGTTGCAGTTA	60.05	20	288	569	856	CCGTGTTATGTGATTGTTAGTCTTC	59.048	25	CAGCGGTTGAGTTGCAGTTA	60.05	20	120	737	856	AGCCTGACTACTTGAACTTGTCTT	57.873	24	CAGCGGTTGAGTTGCAGTTA	60.05	20	270	587	856	GAGCCTGACTACTTGAACTTGTCTT	59.553	25	CAGCGGTTGAGTTGCAGTT	60.04	19	271
PB.36973.1	3MaT	5'UTR	(A)13	13	920	932	TTCTTGATGGCATGGACTTC	58.645	20	TTGGAAGTTGAACCAACAGC	58.749	20	291	772	1062	TGATGCAAGGTCGAAGTACG	59.864	20	GATTAAGCTCAGGTGGCTTGT	58.475	21	226	750	975	TTCTTGATGGCATGGACTTC	58.645	20	GTTGGAAGTTGAACCAACAGC	59.63	21	292	772	1063	TTGTGATGCAAGGTCGAAGT	59.293	20	GATTAAGCTCAGGTGGCTTGT	58.475	21	229	747	975	TTCTTGATGGCATGGACTTC	58.645	20	GAAGTTGAACCAACAGCCATT	59.091	21	288
PB.22919.1	DFR	5'UTR	(T)10	10	295	304	gctgccgtatgtcctTACC	58.187	19	tccgtatgcacaaggtgatt	59.002	20	299	230	528	gctgccgtatgtcctTACC	58.187	19	ctccgtatgcacaaggtgatt	60.008	21	300	230	529	cgctgccgtatgtcctTACC	62.825	20	tccgtatgcacaaggtgatt	59.002	20	300	229	528	gctgccgtatgtcctTACC	58.187	19	ctccgtatgcacaaggtgat	58.597	20	300	230	529	cgctgccgtatgtcctTA	58.389	18	tccgtatgcacaaggtgatt	59.002	20	300
PB.5193.1	CHI-2	5'UTR	(A)11	11	514	524	AGATGGCAGAATAGTCACCAA	57.281	21	CGGATTGGTTGTTCAAGTCC	60.353	20	270	308	577	AGATGGCAGAATAGTCACCAA	57.281	21	CATGTCGGATTGGTTGTTCA	60.367	20	275	308	582	AGATGGCAGAATAGTCACCAA	57.281	21	TGTCGGATTGGTTGTTCAAG	59.541	20	273	308	580	AGATGGCAGAATAGTCACCAA	57.281	21	ATGTCGGATTGGTTGTTCAAG	59.845	21	274	308	581	TAGATGGCAGAATAGTCACCAA	57.395	22	CGGATTGGTTGTTCAAGTCC	60.353	20	271
PB.4350.2	CHS-3	5'UTR	(A)13	13	391	403	AATGGCGTTGAAGCTGAACT	59.882	20	CGGAGGCTACAGTGGTGATT	60.134	20	146	286	431	AATGGCGTTGAAGCTGAACTA	59.897	21	CGGAGGCTACAGTGGTGATT	60.134	20	146	286	431	AATGGCGTTGAAGCTGAACT	59.882	20	GGCTACAGTGGTGATTCGAGA	60.27	21	142	286	427	GGCGTTGAAGCTGAACTATG	58.529	20	CGGAGGCTACAGTGGTGATT	60.134	20	143	289	431	TGGCGTTGAAGCTGAACTAT	58.529	20	CGGAGGCTACAGTGGTGATT	60.134	20	144
PB.1232.1	ZDS	5'UTR	(T)10	10	982	991	ggcaaggtgttcgactctga	61.403	20	ccagtgaccggaaccAGAA	62.095	19	281	747	1027	ggcaaggtgttcgactctg	59.404	19	ccagtgaccggaaccAGAA	62.095	19	281	747	1027	caaggtgttcgactctgatgc	60.849	21	ccagtgaccggaaccAGAA	62.095	19	279	749	1027	gcaaggtgttcgactctgatg	60.849	21	ccagtgaccggaaccAGAA	62.095	19	280	748	1027	ggcaaggtgttcgactctga	61.403	20	tccagtgaccggaaccAGA	62.726	19	282
PB.1232.1	ZDS	5'UTR	(GT)7	14	2875	2888	aacggtaaggttgtcgttcg	60.03	20	GCAGAGTGATGACGTGGAAG	59.42	20	246	2683	2928	aacggtaaggttgtcgttcg	60.03	20	AGCAGAGTGATGACGTGGAA	59.42	20	247	2683	2929	aacggtaaggttgtcgttcg	60.03	20	AAGCAGAGTGATGACGTGGA	59.42	20	248	2683	2930	aacggtaaggttgtcgttcg	60.03	20	GGAAGCAGAGTGATGACGTG	59.42	20	250	2683	2932	ccgattagcgttcctcacac	60.657	20	GCAGAGTGATGACGTGGAAG	59.42	20	296
[truncated: 2 more columns]
